# Supplementary material for: Prevalence of Chronic Obstructive Pulmonary Disease in Patients with Nontuberculous Mycobacterial Pulmonary Disease: A Systemic Review and Meta-Analysis
Source: J Pers Med. 2024 Nov 4;14(11):1089. doi: 10.3390/jpm14111089 (PMC11595912; doi:10.3390/jpm14111089)
Supplement: Supplementary file 1 [file jpm-14-01089-s001.zip]

Archive with 1 entries (1 files):
- jpm-3253642-supplementary.pdf
